# Supplementary material for: Pharmacogenomics of statin-related myopathy: Meta-analysis of rare variants from whole-exome sequencing
Source: PLoS One. 2019 Jun 26;14(6):e0218115. doi: 10.1371/journal.pone.0218115 (PMC6594672; doi:10.1371/journal.pone.0218115)
Supplement: S3 Table — Primary analysis including all samples and analyses stratified by statin type and severity of statin-related myopathy. (XLSX) [file pone.0218115.s004.xlsx]

## Sheet: Top hits single-variant meta
modelID	model	MarkerName	AAF	Allele1	Allele2	Weight	Zscore	P	Direction	uw.beta	uw.se	uw.n	uw.ac	uw.maf	uw.p	uw.n.case	uw.n.ctrl	uw.af.case	uw.af.ctrl	p.beta	p.se	p.n	p.ac	p.maf	p.p	p.n.case	p.n.ctrl	p.af.case	p.af.ctrl	annot	AC	N	bonf
1	Statin-induced myopathy	6:44221262:A:G	0.00595238	a	g	191	5.043	4.594e-07	?+	2.8688	0.60181	1428	17	0.0059524	4.5944e-07	191	1237	0.031414	0.002021	NA	NA	NA	NA	NA	NA	NA	NA	NA	NA	Nonsynonymous:HSP90AB1	17	1428	3.07101e-07
1	Statin-induced myopathy	22:20117046:T:C	0.0429501	t	c	479	4.885	1.036e-06	++	1.0005	0.2391	1584	104	0.032828	5.3135e-05	265	1319	0.064151	0.026535	0.66082	0.23602	721	94	0.065187	0.0049413	214	507	0.095794	0.052268	Intergenic	198	2305	3.07101e-07
1	Statin-induced myopathy	12:21331549:T:C	0.178036	t	c	498	4.846	1.257e-06	++	0.59112	0.11768	1825	653	0.1789	6.9159e-07	290	1535	0.26379	0.16287	0.2493	0.15204	711	250	0.17581	0.10141	208	503	0.20433	0.16402	Nonsynonymous:SLCO1B1	903	2536	3.07101e-07
1	Statin-induced myopathy	17:4337283:G:A	0.168187	a	g	285	4.771	1.835e-06	?+	-0.67851	0.15063	1754	590	0.16819	1.8349e-06	285	1469	0.11228	0.17903	NA	NA	NA	NA	NA	NA	NA	NA	NA	NA	Synonymous:SPNS3	590	1754	3.07101e-07
1	Statin-induced myopathy	6:30918065:T:C	0.0055991	t	c	279	4.55	5.353e-06	?+	2.2339	0.48169	1786	20	0.0055991	5.3528e-06	279	1507	0.019713	0.0029861	NA	NA	NA	NA	NA	NA	NA	NA	NA	NA	Synonymous:DPCR1	20	1786	3.07101e-07
1	Statin-induced myopathy	6:42236725:G:GCT	0.0028885	g	gct	266	4.495	6.954e-06	?+	3.077	0.74389	1731	10	0.0028885	6.9537e-06	266	1465	0.013158	0.0010239	NA	NA	NA	NA	NA	NA	NA	NA	NA	NA	Frameshift:TRERF1	10	1731	3.07101e-07
1	Statin-induced myopathy	7:21778429:T:C	0.0552932	t	c	502	-4.29	1.787e-05	--	-0.84545	0.26433	1820	199	0.05467	0.00054784	288	1532	0.034722	0.05842	-0.72905	0.30089	721	82	0.056865	0.010439	214	507	0.037383	0.065089	Nonsynonymous:DNAH11	281	2541	3.07101e-07
1	Statin-induced myopathy	7:36552656:G:A	0.378641	a	g	214	4.216	2.49e-05	+?	NA	NA	NA	NA	NA	NA	NA	NA	NA	NA	-0.55321	0.13465	721	546	0.37864	2.4897e-05	214	507	0.3014	0.41124	Utr3:AOAH	546	721	3.07101e-07
1	Statin-induced myopathy	6:32261014:C:A	0.0139161	a	c	505	-4.2	2.674e-05	--	1.0242	0.36649	1830	45	0.012295	0.0072561	291	1539	0.025773	0.0097466	1.4446	0.44875	721	26	0.018031	0.00089895	214	507	0.035047	0.010848	Nonsynonymous:C6orf10	71	2551	3.07101e-07
2	Statin-induced myopathy (Simva only)	5:10650150:A:G	0.304487	a	g	127	4.427	9.539e-06	+?	NA	NA	NA	NA	NA	NA	NA	NA	NA	NA	0.7236	0.16663	468	285	0.30449	9.5395e-06	127	341	0.42126	0.261	Synonymous:ANKRD33B	285	468	4.0346e-07
2	Statin-induced myopathy (Simva only)	19:41235167:G:A	0.0614308	a	g	220	-4.235	2.29e-05	--	1.7153	0.68484	175	20	0.057143	0.0066619	93	82	0.086022	0.02439	0.95846	0.29834	468	59	0.063034	0.001148	127	341	0.10236	0.048387	Nonsynonymous:ITPKC	79	643	4.0346e-07
2	Statin-induced myopathy (Simva only)	13:47279389:C:*	0.0171306	*	c	127	-4.21	2.55e-05	-?	NA	NA	NA	NA	NA	NA	NA	NA	NA	NA	2.2763	0.60385	467	16	0.017131	2.5505e-05	127	340	0.047244	0.0058824	StructuralVariation:LRCH1	16	467	4.0346e-07
2	Statin-induced myopathy (Simva only)	19:52520607:C:T	0.197472	t	c	210	-4.176	2.966e-05	--	0.43049	0.31768	165	67	0.20303	0.16233	83	82	0.24096	0.16463	0.82495	0.19685	468	183	0.19551	2.2314e-05	127	341	0.27165	0.16716	Nonsynonymous:ZNF614	250	633	4.0346e-07
2	Statin-induced myopathy (Simva only)	17:7350544:A:G	0.252137	a	g	127	4.022	5.765e-05	+?	NA	NA	NA	NA	NA	NA	NA	NA	NA	NA	0.70012	0.17618	468	236	0.25214	5.7648e-05	127	341	0.34252	0.21848	Intron:CHRNB1	236	468	4.0346e-07
2	Statin-induced myopathy (Simva only)	1:205499458:T:A	0.0133858	a	t	217	4.011	6.038e-05	++	-3.5196	1.3575	167	4	0.011976	0.0039585	90	77	0.0055556	0.019481	-2.7331	1.529	468	13	0.013889	0.0048362	127	341	0	0.019062	Synonymous:CDK18	17	635	4.0346e-07
2	Statin-induced myopathy (Simva only)	1:158577167:A:T	0.11353	a	t	220	-4.011	6.042e-05	--	-1.4949	0.51151	175	37	0.10571	0.0016962	93	82	0.080645	0.13415	-0.66167	0.26775	468	109	0.11645	0.0095049	127	341	0.082677	0.12903	Synonymous:OR10Z1	146	643	4.0346e-07
2	Statin-induced myopathy (Simva only)	2:179467330:GAA:AAA	0.0143488	aaa	gaa	125	-3.993	6.527e-05	-?	NA	NA	NA	NA	NA	NA	NA	NA	NA	NA	2.4534	0.74675	453	13	0.014349	6.5269e-05	125	328	0.044	0.0030488	Intergenic	13	453	4.0346e-07
2	Statin-induced myopathy (Simva only)	6:151857594:G:A	0.375	a	g	127	3.987	6.681e-05	+?	NA	NA	NA	NA	NA	NA	NA	NA	NA	NA	-0.65841	0.17107	468	351	0.375	6.6806e-05	127	341	0.28346	0.40909	Intron:CCDC170	351	468	4.0346e-07
2	Statin-induced myopathy (Simva only)	17:7329632:G:T	0.348291	t	g	127	-3.971	7.146e-05	-?	NA	NA	NA	NA	NA	NA	NA	NA	NA	NA	0.64739	0.16606	468	326	0.34829	7.1462e-05	127	341	0.44488	0.31232	Synonymous:C17orf74	326	468	4.0346e-07
3	Statin-induced myopathy (Atorva only)	10:102988345:G:A	0.240541	a	g	57	-4.573	4.8e-06	-?	NA	NA	NA	NA	NA	NA	NA	NA	NA	NA	1.242	0.29038	185	89	0.24054	4.7996e-06	57	128	0.38596	0.17578	Synonymous:LBX1	89	185	4.81566e-07
3	Statin-induced myopathy (Atorva only)	6:7330194:T:TG	0.439891	t	tg	54	-4.111	3.946e-05	-?	NA	NA	NA	NA	NA	NA	NA	NA	NA	NA	-0.99298	0.25863	183	161	0.43989	3.9456e-05	54	129	0.25926	0.5155	Insertion:CAGE1|SSR1	161	183	4.81566e-07
3	Statin-induced myopathy (Atorva only)	3:196778438:C:T	0.275811	t	c	89	4.063	4.836e-05	++	-1.7869	0.65617	153	84	0.27451	0.0030714	32	121	0.17188	0.30165	-0.81626	0.30066	186	103	0.27688	0.0042461	57	129	0.19298	0.31395	Intron:DLG1	187	339	4.81566e-07
3	Statin-induced myopathy (Atorva only)	6:41773576:G:C	0.5	c	g	89	4.061	4.877e-05	++	-2.1719	0.68613	150	144	0.48	0.00045358	32	118	0.35938	0.51271	-0.62034	0.26078	186	192	0.48387	0.014385	57	129	0.42105	0.55814	Synonymous:USP49	336	336	4.81566e-07
3	Statin-induced myopathy (Atorva only)	12:121682461:C:G	0.147849	c	g	57	4.007	6.16e-05	+?	NA	NA	NA	NA	NA	NA	NA	NA	NA	NA	1.2784	0.33351	186	55	0.14785	6.1605e-05	57	129	0.26316	0.096899	Intron:CAMKK2	55	186	4.81566e-07
3	Statin-induced myopathy (Atorva only)	11:5629607:G:A	0.225664	a	g	89	-3.986	6.723e-05	--	1.545	0.56601	153	63	0.20588	0.0051837	32	121	0.23438	0.19835	0.74771	0.26639	186	90	0.24194	0.0039005	57	129	0.34211	0.19767	Synonymous:TRIM34|TRIM6|TRIM6-TRIM34	153	339	4.81566e-07
3	Statin-induced myopathy (Atorva only)	1:55446697:A:G	0.223118	a	g	57	-3.941	8.106e-05	-?	NA	NA	NA	NA	NA	NA	NA	NA	NA	NA	-1.2391	0.34524	186	83	0.22312	8.106e-05	57	129	0.11404	0.27132	Utr5:TMEM61	83	186	4.81566e-07
3	Statin-induced myopathy (Atorva only)	4:77661017:A:C	0.0221239	a	c	89	3.931	8.455e-05	++	1.8262	1.2334	153	7	0.022876	0.15823	32	121	0.03125	0.020661	3.4219	1.1237	186	8	0.021505	0.00011577	57	129	0.061404	0.003876	Nonsynonymous:SHROOM3	15	339	4.81566e-07
3	Statin-induced myopathy (Atorva only)	17:48452978:A:AAGC	0.468935	a	aagc	88	-3.83	0.0001284	--	-1.2907	0.4969	152	139	0.45724	0.0063204	31	121	0.3871	0.47521	-0.67497	0.25464	186	178	0.47849	0.0060604	57	129	0.38596	0.51938	CodonGain:EME1	317	338	4.81566e-07
3	Statin-induced myopathy (Atorva only)	2:186629191:T:G	0.331461	t	g	49	-3.829	0.0001289	-?	NA	NA	NA	NA	NA	NA	NA	NA	NA	NA	-1.0604	0.29828	178	118	0.33146	0.0001289	49	129	0.19388	0.38372	Intron:FSIP2	118	178	4.81566e-07
4	Moderate Statin-induced myopathy only (SRM3)	7:21778429:T:C	0.0561427	t	c	232	-4.679	2.888e-06	--	-1.6245	0.55488	1632	182	0.05576	0.00033104	100	1532	0.015	0.05842	-1.1561	0.42011	639	73	0.057121	0.0020825	132	507	0.026515	0.065089	Nonsynonymous:DNAH11	255	2271	3.16704e-07
4	Moderate Statin-induced myopathy only (SRM3)	11:55761605:A:G	0.00921861	a	g	233	4.301	1.699e-05	++	1.9279	0.57348	1639	26	0.0079317	0.0022272	101	1538	0.029703	0.006502	1.7515	0.60374	639	16	0.01252	0.0023704	132	507	0.034091	0.0069034	Nonsynonymous:OR5F1	42	2278	3.16704e-07
4	Moderate Statin-induced myopathy only (SRM3)	6:30918065:T:C	0.00469337	t	c	91	4.238	2.257e-05	?+	2.9333	0.64986	1598	15	0.0046934	2.2575e-05	91	1507	0.032967	0.0029861	NA	NA	NA	NA	NA	NA	NA	NA	NA	NA	Synonymous:DPCR1	15	1598	3.16704e-07
4	Moderate Statin-induced myopathy only (SRM3)	17:6381945:G:A	0.0103479	a	g	233	-4.205	2.61e-05	--	1.63	0.54104	1632	36	0.011029	0.006341	101	1531	0.029703	0.0097975	1.984	0.6862	639	11	0.0086072	0.0013785	132	507	0.030303	0.0029586	Synonymous:PITPNM3	47	2271	3.16704e-07
4	Moderate Statin-induced myopathy only (SRM3)	6:30918055:A:G	0.00466418	a	g	93	4.201	2.658e-05	?+	2.8909	0.64572	1608	15	0.0046642	2.6581e-05	93	1515	0.032258	0.0029703	NA	NA	NA	NA	NA	NA	NA	NA	NA	NA	Nonsynonymous:DPCR1	15	1608	3.16704e-07
4	Moderate Statin-induced myopathy only (SRM3)	16:48221137:T:C	0.00820399	t	c	233	4.16	3.183e-05	++	1.9114	0.57719	1616	24	0.0074257	0.0024552	101	1515	0.029703	0.0059406	1.7607	0.6458	639	13	0.010172	0.0040079	132	507	0.030303	0.004931	Nonsynonymous:ABCC11	37	2255	3.16704e-07
4	Moderate Statin-induced myopathy only (SRM3)	11:55890103:C:T	0.0129443	t	c	233	-4.111	3.933e-05	--	1.8759	0.4994	1640	38	0.011585	0.00064572	101	1539	0.039604	0.0097466	1.1577	0.48597	639	21	0.016432	0.01321	132	507	0.037879	0.010848	Synonymous:OR8H3	59	2279	3.16704e-07
4	Moderate Statin-induced myopathy only (SRM3)	10:11330525:G:A	0.735062	a	g	100	-4.109	3.972e-05	?-	0.82723	0.21198	1523	2239	0.26494	3.9719e-05	100	1423	0.835	0.72804	NA	NA	NA	NA	NA	NA	NA	NA	NA	NA	Intron:CELF2	2239	1523	3.16704e-07
4	Moderate Statin-induced myopathy only (SRM3)	12:53345296:G:C	0.0086072	c	g	132	-4.104	4.059e-05	-?	NA	NA	NA	NA	NA	NA	NA	NA	NA	NA	3.2052	0.94751	639	11	0.0086072	4.0592e-05	132	507	0.034091	0.0019724	Nonsynonymous:KRT18	11	639	3.16704e-07
5	Severe Statin-induced myopathy only (SRM4&5)	12:21331549:T:C	0.174902	t	c	269	5.096	3.477e-07	++	0.71476	0.13563	1724	609	0.17662	2.4062e-07	189	1535	0.28836	0.16287	0.30501	0.21354	583	198	0.16981	0.15997	80	503	0.20625	0.16402	Nonsynonymous:SLCO1B1	807	2307	3.17662e-07
5	Severe Statin-induced myopathy only (SRM4&5)	22:20117046:T:C	0.0395562	t	c	247	4.709	2.492e-06	++	1.0632	0.26753	1484	93	0.031334	0.00016486	165	1319	0.069697	0.026535	0.90787	0.30788	589	71	0.060272	0.0046832	82	507	0.10976	0.052268	Intergenic	164	2073	3.17662e-07
5	Severe Statin-induced myopathy only (SRM4&5)	1:21934667:A:G	0.453231	a	g	81	-4.684	2.807e-06	-?	NA	NA	NA	NA	NA	NA	NA	NA	NA	NA	-0.87481	0.19493	588	533	0.45323	2.8066e-06	81	507	0.2963	0.4783	Intron:RAP1GAP	533	588	3.17662e-07
5	Severe Statin-induced myopathy only (SRM4&5)	15:28391422:C:T	0.00452781	t	c	272	-4.323	1.538e-05	--	2.2433	0.5395	1730	17	0.0049133	8.0472e-05	190	1540	0.021053	0.0029221	1.8133	1.0232	589	4	0.0033956	0.061236	82	507	0.012195	0.0019724	Nonsynonymous:HERC2	21	2319	3.17662e-07
5	Severe Statin-induced myopathy only (SRM4&5)	17:4337283:G:A	0.170901	a	g	184	4.262	2.026e-05	?+	-0.73153	0.18364	1653	565	0.1709	2.0259e-05	184	1469	0.10598	0.17903	NA	NA	NA	NA	NA	NA	NA	NA	NA	NA	Synonymous:SPNS3	565	1653	3.17662e-07
5	Severe Statin-induced myopathy only (SRM4&5)	12:21331599:T:C	0.609239	t	c	189	-4.171	3.028e-05	?-	-0.5031	0.12048	1721	2097	0.39076	3.0278e-05	189	1532	0.50529	0.62206	NA	NA	NA	NA	NA	NA	NA	NA	NA	NA	Synonymous:SLCO1B1	2097	1721	3.17662e-07
5	Severe Statin-induced myopathy only (SRM4&5)	8:86138838:A:G	0.0128205	a	g	81	4.132	3.591e-05	+?	NA	NA	NA	NA	NA	NA	NA	NA	NA	NA	2.2281	0.54679	585	15	0.012821	3.5908e-05	81	504	0.055556	0.0059524	Utr5:RP11-219B4.5	15	585	3.17662e-07
5	Severe Statin-induced myopathy only (SRM4&5)	12:45269284:C:T	0.348918	t	c	270	-4.012	6.025e-05	--	0.3512	0.12216	1721	1198	0.34805	0.0043849	188	1533	0.39628	0.34214	0.50771	0.17112	589	414	0.35144	0.0030188	82	507	0.45732	0.33432	Normal_Splice_Site:NELL2	1612	2310	3.17662e-07
5	Severe Statin-induced myopathy only (SRM4&5)	18:33283000:A:AT	0.0681431	a	at	82	-3.989	6.634e-05	-?	NA	NA	NA	NA	NA	NA	NA	NA	NA	NA	-2.2811	0.84451	587	80	0.068143	6.6345e-05	82	505	0.0060976	0.078218	Insertion:GALNT1	80	587	3.17662e-07
6	Statin-induced myopathy (Ceriva only)	9:103002466:A:G	0.00623145	a	g	146	4.233	2.301e-05	+	2.4492	0.52917	1685	21	0.0062315	2.3012e-05	146	1539	0.030822	0.0038986	NA	NA	NA	NA	NA	NA	NA	NA	NA	NA	Exon:INVS	21	1685	6.12925e-07
6	Statin-induced myopathy (Ceriva only)	10:29169312:T:C	0.00296912	t	c	146	3.958	7.569e-05	+	3.0081	0.67354	1684	10	0.0029691	7.5687e-05	146	1538	0.013699	0.0019506	NA	NA	NA	NA	NA	NA	NA	NA	NA	NA	Exon:C10orf126	10	1684	6.12925e-07
6	Statin-induced myopathy (Ceriva only)	8:139647262:A:G	0.851818	a	g	146	3.942	8.081e-05	+	0.84929	0.23373	1650	2811	0.14818	8.081e-05	146	1504	0.90753	0.84641	NA	NA	NA	NA	NA	NA	NA	NA	NA	NA	Exon:COL22A1	2811	1650	6.12925e-07
6	Statin-induced myopathy (Ceriva only)	7:123301940:A:G	0.438386	a	g	129	3.94	8.143e-05	+	0.54729	0.13913	1623	1423	0.43839	8.1434e-05	129	1494	0.55039	0.42871	NA	NA	NA	NA	NA	NA	NA	NA	NA	NA	Exon:LMOD2	1423	1623	6.12925e-07
6	Statin-induced myopathy (Ceriva only)	19:16034714:A:G	0.811104	a	g	146	3.931	8.47e-05	+	0.76832	0.20703	1657	2688	0.1889	8.4705e-05	146	1511	0.88699	0.80377	NA	NA	NA	NA	NA	NA	NA	NA	NA	NA	Exon:CYP4F11	2688	1657	6.12925e-07
6	Statin-induced myopathy (Ceriva only)	4:188925022:T:C	0.00355872	t	c	146	3.923	8.754e-05	+	2.7576	0.66327	1686	12	0.0035587	8.7543e-05	146	1540	0.020548	0.0019481	NA	NA	NA	NA	NA	NA	NA	NA	NA	NA	Utr3:ZFP42	12	1686	6.12925e-07
6	Statin-induced myopathy (Ceriva only)	16:21272591:G:C	0.4211	c	g	146	-3.921	8.823e-05	-	0.5426	0.13821	1673	1409	0.4211	8.8231e-05	146	1527	0.53767	0.40995	NA	NA	NA	NA	NA	NA	NA	NA	NA	NA	Exon:CRYM	1409	1673	6.12925e-07
6	Statin-induced myopathy (Ceriva only)	14:106471685:G:A	0.142349	a	g	146	-3.92	8.855e-05	-	0.67191	0.16587	1686	480	0.14235	8.8549e-05	146	1540	0.22945	0.13409	NA	NA	NA	NA	NA	NA	NA	NA	NA	NA	Utr5:IGHV1-3	480	1686	6.12925e-07
6	Statin-induced myopathy (Ceriva only)	7:73183979:G:A	0.00625	a	g	146	-3.868	0.0001099	-	2.1666	0.51574	1680	21	0.00625	0.00010994	146	1534	0.027397	0.0042373	NA	NA	NA	NA	NA	NA	NA	NA	NA	NA	Exon:CLDN3	21	1680	6.12925e-07
6	Statin-induced myopathy (Ceriva only)	19:16040292:A:G	0.607271	a	g	145	3.85	0.0001183	+	0.56908	0.15038	1678	2038	0.39273	0.00011829	145	1533	0.71379	0.5972	NA	NA	NA	NA	NA	NA	NA	NA	NA	NA	Exon:CYP4F11	2038	1678	6.12925e-07
