# Supplementary material for: Pharmacogenomics of statin-related myopathy: Meta-analysis of rare variants from whole-exome sequencing
Source: PLoS One. 2019 Jun 26;14(6):e0218115. doi: 10.1371/journal.pone.0218115 (PMC6594672; doi:10.1371/journal.pone.0218115)
Supplement: S4 Table — SLCO1B1 variant rs4149056 (12:21331549:T:C) was associated with a 4.01-fold increased risk of SRM (95% CI, 2.61–6.17), and this association met criteria for statistical significance (P = 5.46 x 10−11). (XLSX) [file pone.0218115.s005.xlsx]

## Sheet: SRM supp table 4
Ch:location	beta	se	pval	Alleles (ref/alt)	aac.cases	aac.controls	n-cases	n-controls	AlleleFreq
12:21331549:T:C	1.39	0.22	5.46e-11	T/C	74	150	93	410	0.22
12:21331599:T:C	-0.86	0.18	1.95e-06	T/C	85	670	93	410	0.75
1:245847622:C:T	2.28	0.48	4.63e-06	C/T	12	13	93	495	0.02
6:30918388:T:C	2.53	0.58	1.17e-05	T/C	9	7	99	522	0.01
19:42566637:C:T	2.38	0.57	2.13e-05	C/T	10	7	92	502	0.01
16:29675855:T:C	3.04	0.75	2.62e-05	T/C	6	3	92	484	0.01
6:150157345:G:A	2.07	0.5	3.77e-05	G/A	13	10	99	522	0.02
1:202302232:A:G	-1.32	0.37	5.86e-05	A/G	12	133	93	495	0.12
11:17656444:C:T	6.11	2.17	7.17e-05	C/T	2	0	88	504	0
15:59347970:G:A	5.81	2.11	7.93e-05	G/A	2	0	100	523	0
