# Supplementary material for: Pharmacogenomics of statin-related myopathy: Meta-analysis of rare variants from whole-exome sequencing
Source: PLoS One. 2019 Jun 26;14(6):e0218115. doi: 10.1371/journal.pone.0218115 (PMC6594672; doi:10.1371/journal.pone.0218115)
Supplement: S5 Table — Primary analysis including all samples and secondary analyses stratified by statin type and severity of statin-related myopathy. (XLSX) [file pone.0218115.s006.xlsx]

## Sheet: top hits gene burden meta
All statin-induced myopathy (primary analysis)
model	mask	MarkerName	Weight	Zscore	P.value	Direction	HetISq	HetChiSq	HetDf	HetPVal	pred.beta	uw.beta	uw.se	uw.p	uw.mac	pred.macCase	uw.macCase	uw.nsnp	uw.maf	uw.p_bse	uw.ncase	uw.ncont	pred.se	pred.p	pred.mac	pred.nsnp	pred.maf	pred.p_bse	pred.ncase	pred.ncont	Beta	se.StdErr	se.P.value	se.Direction	se.HetISq	se.HetChiSq	se.HetDf	se.HetPVal	MAC	Ngenes	Ncase	Ncntrl
1	1	TRERF1	505	3.763	0.0001682	++	86	7.118	1	0.007633	0.98	2.78	0.629277	4.37e-06	12	1	8	3	0.0032769	1.02e-05	291	1540	2.31334	0.671482	1	3	0.000693481	0.671482	214	507	2.65	0.6072	1.24e-05	++	0	0.561	1	0.4537	13	5487	505	2047
1	1	FOXP4	505	3.406	0.0006604	++	45.3	1.828	1	0.1764	1.22	1.31	0.386192	0.000529731	16	3	10	18	0.0043692	0.000701256	291	1540	1.02638	0.23381	4	18	0.00277393	0.23381	214	507	1.3	0.3615	0.0003291	++	0	0.006	1	0.9369	20	5487	505	2047
1	1	BAAT	505	3.253	0.001143	++	0	0.295	1	0.5871	1.19	0.72	0.33952	0.0343693	22	6	6	4	0.00600765	0.0343693	291	1540	0.469433	0.0114149	10	4	0.00693481	0.0114149	214	507	0.88	0.2751	0.001389	++	0	0.656	1	0.418	32	5487	505	2047
1	1	EPB41	505	3.194	0.001402	++	0	0.232	1	0.6302	1.15	0.69	0.253209	0.00617822	38	7	16	27	0.0103768	0.0063186	291	1540	0.67106	0.0865427	9	27	0.00624133	0.0865427	214	507	0.75	0.2369	0.001578	++	0	0.409	1	0.5225	47	5487	505	2047
1	1	ESYT3	505	3.035	0.002404	++	0	0.755	1	0.3848	0.46	0.62	0.200996	0.00410827	70	8	21	22	0.0191152	0.00208768	291	1540	0.348816	0.188136	20	22	0.0138696	0.188136	214	507	0.58	0.1742	0.0008888	++	0	0.157	1	0.692	90	5487	505	2047
1	1	NR4A3	505	2.982	0.00286	++	63	2.7	1	0.1004	1.12	0.41	0.341103	0.232353	31	17	8	21	0.00846532	0.232353	291	1540	0.401668	0.00142908	24	21	0.0166436	0.00535441	214	507	0.71	0.26	0.006667	++	45.1	1.822	1	0.1771	55	5487	505	2047
1	1	TMEM239	505	2.947	0.003214	++	0	0.064	1	0.8005	0.98	1.89	0.787961	0.0163426	7	6	3	3	0.00191152	0.0163426	291	1540	0.565193	0.0842949	9	3	0.00624133	0.0842949	214	507	1.29	0.4593	0.005074	++	0	0.893	1	0.3447	16	5487	505	2047
1	1	FAN1	505	2.924	0.00346	++	0	0.059	1	0.8088	1.09	0.52	0.220073	0.0174619	63	7	19	34	0.0172037	0.0174619	291	1540	0.633597	0.0855247	9	34	0.00624133	0.0855247	214	507	0.58	0.2079	0.004963	++	0	0.713	1	0.3984	72	5487	505	2047
1	1	MYBPH	505	2.922	0.003477	++	51.8	2.073	1	0.1499	0.68	1.15	0.382635	0.00160228	18	2	12	10	0.00491535	0.0027223	291	1540	0.842098	0.418396	4	10	0.00277393	0.418396	214	507	1.07	0.3484	0.002186	++	0	0.253	1	0.6148	22	5487	505	2047
1	1	UGT2B7	291	2.915	0.003559	?+	0	0	0	1	NA	0.89	0.294377	0.00355882	26	0	12	6	0.00709994	0.00257019	291	1540	NA	NA	0	6	0	NA	214	507	0.89	0.2944	0.00257	?+	0	0	0	1	26	5487	505	2047
1	2	TTLL10	505	2.951	0.003164	++	0	0.672	1	0.4123	0.51	0.88	0.514204	0.0878881	10	32	4	12	0.00273075	0.0878881	291	1540	0.200117	0.0109724	57	78	0.0395284	0.0109724	214	507	0.56	0.1865	0.002796	++	0	0.446	1	0.5042	67	714	505	2047
1	2	TIGD2	505	2.864	0.004185	++	0	0.267	1	0.6051	0.44	0.36	0.143612	0.0120535	153	9	38	41	0.0417804	0.0120535	291	1540	0.296772	0.141089	22	18	0.0152566	0.141089	214	507	0.38	0.1293	0.00372	++	0	0.053	1	0.8172	175	714	505	2047
1	2	RHBG	505	2.595	0.009456	++	0	0.368	1	0.5439	0.44	0.41	0.171949	0.0180262	106	9	27	65	0.0289459	0.0180262	291	1540	0.35813	0.219234	18	36	0.0124827	0.219234	214	507	0.41	0.155	0.007726	++	0	0.007	1	0.9332	124	714	505	2047
1	2	ZFYVE16	505	2.584	0.009754	++	14.2	1.166	1	0.2802	0.57	0.56	0.44532	0.208055	12	31	4	13	0.0032769	0.208055	291	1540	0.226095	0.0123471	48	74	0.0332871	0.0123471	214	507	0.56	0.2016	0.005096	++	0	0	1	0.9919	60	714	505	2047
1	2	VGF	505	2.561	0.01042	++	56	2.271	1	0.1318	0.21	0.75	0.265158	0.00343911	30	7	14	37	0.00819225	0.00460195	291	1540	0.401762	0.600678	18	28	0.0124827	0.600678	214	507	0.59	0.2213	0.00797	++	20.8	1.263	1	0.261	48	714	505	2047
1	2	TMEM100	505	2.485	0.01295	++	0	0.806	1	0.3693	0.51	0.56	0.213104	0.0134803	54	4	18	36	0.014746	0.00918717	291	1540	0.545275	0.34915	8	12	0.00554785	0.34915	214	507	0.55	0.1985	0.005656	++	0	0.006	1	0.9392	62	714	505	2047
1	2	NFATC1	505	-2.385	0.01706	--	0	0.188	1	0.665	-0.26	-0.92	0.439074	0.0363816	86	15	2	29	0.0234844	0.0363816	291	1540	0.215154	0.220909	78	88	0.0540915	0.220909	214	507	-0.39	0.1932	0.04338	--	44.4	1.797	1	0.1801	164	714	505	2047
1	2	PLCXD2	505	2.334	0.01959	++	0	0.019	1	0.8917	1.75	0.64	0.38235	0.0923255	18	5	8	14	0.00491535	0.0923255	291	1540	1.07795	0.104634	5	21	0.00346741	0.104634	214	507	0.77	0.3604	0.03326	++	0	0.935	1	0.3337	23	714	505	2047
1	2	RABL2A	505	2.334	0.01959	++	0	0.312	1	0.5766	1.25	0.54	0.383977	0.159037	20	5	4	10	0.0054615	0.159037	291	1540	0.645339	0.0519831	7	7	0.00485437	0.0519831	214	507	0.73	0.33	0.02753	++	0	0.902	1	0.3422	27	714	505	2047
1	2	PTPRF	505	2.264	0.02356	++	38.9	1.637	1	0.2008	0.1	0.8	0.312726	0.010724	26	20	10	27	0.00709994	0.010724	291	1540	0.207725	0.615061	60	135	0.0416089	0.615061	214	507	0.32	0.173	0.06715	++	70.7	3.412	1	0.06472	86	714	505	2047
Simvastatin
model	mask	MarkerName	Weight	Zscore	P.value	Direction	HetISq	HetChiSq	HetDf	HetPVal	pred.beta	uw.beta	uw.se	uw.p	uw.mac	pred.macCase	uw.macCase	uw.nsnp	uw.maf	uw.p_bse	uw.ncase	uw.ncont	pred.se	pred.p	pred.mac	pred.nsnp	pred.maf	pred.p_bse	pred.ncase	pred.ncont	Beta	se.StdErr	se.P.value	se.Direction	se.HetISq	se.HetChiSq	se.HetDf	se.HetPVal	MAC	Ngenes	Ncase	Ncntrl
2	1	AGBL2	127	3.207	0.001343	+?	0	0	0	1	0.99	NA	NA	NA	0	17	0	4	0	NA	93	82	0.33058	0.00134333	25	4	0.0267094	0.00287095	127	341	0.99	0.3306	0.002871	+?	0	0	0	1	25	1830	220	423
2	1	TIAM2	220	2.728	0.006363	++	0	0	1	0.9877	1.05	0.93	0.527433	0.0780206	14	6	12	13	0.04	0.0780206	93	82	0.506169	0.0372453	10	13	0.0106838	0.0372453	127	341	0.99	0.3652	0.006466	++	0	0.029	1	0.8643	24	1830	220	423
2	1	CP	220	2.656	0.007908	++	0	0.193	1	0.6608	0.53	0.72	0.347355	0.0393725	32	14	24	56	0.0914286	0.0393725	93	82	0.307406	0.0831549	26	56	0.0277778	0.0831549	127	341	0.61	0.2302	0.007746	++	0	0.156	1	0.6932	58	1830	220	423
2	1	ITGB2	220	2.567	0.01026	++	0	0.035	1	0.8517	0.47	1	0.553636	0.0701441	12	16	10	36	0.0342857	0.0701441	93	82	0.258978	0.0674374	39	36	0.0416667	0.0674374	127	341	0.57	0.2346	0.01536	++	0	0.749	1	0.3868	51	1830	220	423
2	1	TDRD3	220	2.551	0.01075	++	0	0.885	1	0.347	1.5	0.67	0.71224	0.345223	5	8	3	35	0.0142857	0.345223	93	82	0.589196	0.0107861	10	35	0.0106838	0.0107861	127	341	1.17	0.454	0.01028	++	0	0.806	1	0.3693	15	1830	220	423
2	1	GPR152	220	2.535	0.01123	++	0	0.564	1	0.4526	1.14	1.24	1.15073	0.281114	4	8	4	3	0.0114286	0.281114	93	82	0.472408	0.0157515	12	3	0.0128205	0.0157515	127	341	1.16	0.437	0.008216	++	0	0.006	1	0.9362	16	1830	220	423
2	1	ALX1	220	2.52	0.01174	++	0	0.178	1	0.6727	0.96	1.28	0.96811	0.187723	8	10	8	7	0.0228571	0.187723	93	82	0.438756	0.0285795	14	7	0.0149573	0.0285795	127	341	1.01	0.3996	0.01116	++	0	0.088	1	0.7671	22	1830	220	423
2	1	TENC1	220	2.5	0.0124	++	0	0.053	1	0.8187	0.76	0.78	0.535373	0.146616	14	10	12	96	0.04	0.146616	93	82	0.371739	0.0404774	19	96	0.0202991	0.0404774	127	341	0.77	0.3053	0.01204	++	0	0.001	1	0.981	33	1830	220	423
2	1	TSC2	220	2.442	0.01462	++	0	0	1	0.9884	0.37	0.62	0.389451	0.109908	21	33	15	81	0.06	0.109908	93	82	0.200504	0.0649351	70	81	0.0747863	0.0649351	127	341	0.42	0.1783	0.01766	++	0	0.332	1	0.5643	91	1830	220	423
2	1	ABCC2	220	-2.36	0.01827	--	0	0.006	1	0.937	-1	-1.45	0.91071	0.11082	22	1	0	92	0.0628571	0.11082	93	82	0.574009	0.0815343	31	92	0.0331197	0.0815343	127	341	-1.13	0.4856	0.02014	--	0	0.177	1	0.6744	53	1830	220	423
2	2	TJP1	220	4.087	4.36e-05	++	0	0.316	1	0.5737	1.19	0.74	0.33228	0.0257419	28	16	20	101	0.08	0.0257419	93	82	0.399479	0.000517948	20	101	0.0213675	0.00292597	127	341	0.92	0.2555	0.0002978	++	0	0.742	1	0.389	48	10927	220	423
2	2	GIPR	220	3.463	0.0005345	++	0	0.635	1	0.4254	1.02	0.79	0.480884	0.0997935	12	18	8	39	0.0342857	0.0997935	93	82	0.36409	0.00163693	25	39	0.0267094	0.00489649	127	341	0.94	0.2903	0.001209	++	0	0.149	1	0.6993	37	10927	220	423
2	2	EEF2K	220	3.459	0.0005429	++	0	0.001	1	0.9783	0.89	1.12	0.492139	0.023245	16	12	11	75	0.0457143	0.023245	93	82	0.343181	0.00905028	23	75	0.0245727	0.00976462	127	341	0.96	0.2815	0.0006316	++	0	0.147	1	0.7014	39	10927	220	423
2	2	C9	220	3.431	0.000601	++	11.8	1.133	1	0.287	1.22	0.52	0.368474	0.155031	26	15	22	71	0.0742857	0.155031	93	82	0.40715	0.00096981	21	71	0.0224359	0.00282922	127	341	0.84	0.2732	0.00223	++	37	1.587	1	0.2078	47	10927	220	423
2	2	ABCC11	220	3.413	0.0006424	++	0	0.001	1	0.9778	0.45	0.66	0.295456	0.025079	40	36	26	107	0.114286	0.025079	93	82	0.175122	0.0100202	87	107	0.0929487	0.00981097	127	341	0.51	0.1506	0.0007689	++	0	0.373	1	0.5416	127	10927	220	423
2	2	LOC401010	127	3.148	0.001644	+?	0	0	0	1	0.94	NA	NA	NA	0	21	0	22	0	NA	93	82	0.340194	0.00164392	28	22	0.0299145	0.00567331	127	341	0.94	0.3402	0.005673	+?	0	0	0	1	28	10927	220	423
2	2	ABCA2	220	3.009	0.002623	++	0	0.749	1	0.3868	0.49	0.51	0.395403	0.194047	19	39	11	109	0.0542857	0.194047	93	82	0.177463	0.00438979	74	109	0.0790598	0.00557189	127	341	0.5	0.1619	0.002208	++	0	0.002	1	0.9603	93	10927	220	423
2	2	SPAG5	220	3.005	0.002659	++	0	0.12	1	0.7289	0.61	0.81	0.47704	0.0910024	20	23	16	78	0.0571429	0.0910024	93	82	0.241852	0.0121339	43	78	0.0459402	0.0121339	127	341	0.65	0.2157	0.002687	++	0	0.139	1	0.7089	63	10927	220	423
2	2	REPIN1	220	2.958	0.003092	++	61.9	2.628	1	0.105	1.62	0.87	1.25086	0.489074	2	10	0	24	0.00571429	0.489074	93	82	0.591113	0.000960671	12	24	0.0128205	0.00608125	127	341	1.48	0.5344	0.005504	++	0	0.299	1	0.5846	14	10927	220	423
2	2	SOBP	127	2.955	0.003122	+?	0	0	0	1	1.04	NA	NA	NA	0	14	0	33	0	NA	93	82	0.391341	0.00312186	20	33	0.0213675	0.00793241	127	341	1.04	0.3913	0.007932	+?	0	0	0	1	20	10927	220	423
Atorvastatin
model	mask	MarkerName	Weight	Zscore	P.value	Direction	HetISq	HetChiSq	HetDf	HetPVal	pred.beta	uw.beta	uw.se	uw.p	uw.mac	pred.macCase	uw.macCase	uw.nsnp	uw.maf	uw.p_bse	uw.ncase	uw.ncont	pred.se	pred.p	pred.mac	pred.nsnp	pred.maf	pred.p_bse	pred.ncase	pred.ncont	Beta	se.StdErr	se.P.value	se.Direction	se.HetISq	se.HetChiSq	se.HetDf	se.HetPVal	MAC	Ngenes	Ncase	Ncntrl
3	1	CROT	89	3.319	0.000903	++	0	0.178	1	0.6733	1.44	1.69	0.725553	0.0199319	6	8	2	34	0.0196078	0.0199319	32	121	0.59858	0.0162415	10	34	0.0268817	0.0162415	57	129	1.54	0.4617	0.0008523	++	0	0.071	1	0.7903	16	834	89	250
3	1	LTK	89	3.148	0.001644	++	86	7.12	1	0.007624	0.33	2.2	0.614511	5.75e-05	8	6	6	43	0.0261438	0.000334568	32	121	0.357196	0.357926	17	43	0.0456989	0.357926	57	129	0.8	0.3088	0.009394	++	85.6	6.965	1	0.008312	25	834	89	250
3	1	EFCAB5	89	2.915	0.003554	++	0	0.002	1	0.9631	1.5	1	0.561928	0.074247	12	5	2	15	0.0392157	0.074247	32	121	0.652236	0.0211481	7	15	0.0188172	0.0211481	57	129	1.22	0.4257	0.004275	++	0	0.338	1	0.561	19	834	89	250
3	1	GLB1L3	89	2.677	0.007437	++	0	0.08	1	0.7768	0.56	1.12	0.612163	0.0669771	10	14	6	37	0.0326797	0.0669771	32	121	0.283964	0.0486019	28	37	0.0752688	0.0486019	57	129	0.66	0.2576	0.01047	++	0	0.692	1	0.4055	38	834	89	250
3	1	PIEZO1	89	2.612	0.009011	++	0	0.497	1	0.4807	1.03	2.03	0.954673	0.0331453	9	6	8	31	0.0294118	0.0331453	32	121	0.617279	0.0954674	8	31	0.0215054	0.0954674	57	129	1.33	0.5184	0.01057	++	0	0.781	1	0.3769	17	834	89	250
3	1	SLC12A1	89	2.597	0.009404	++	10.8	1.121	1	0.2897	0.77	2.29	0.953402	0.0161897	6	8	6	43	0.0196078	0.0161897	32	121	0.536711	0.148898	10	43	0.0268817	0.148898	57	129	1.14	0.4677	0.01479	++	48	1.925	1	0.1653	16	834	89	250
3	1	RHBDL1	89	2.554	0.01066	++	36	1.562	1	0.2114	0.58	1.4	0.55477	0.011363	10	6	6	3	0.0326797	0.011363	32	121	0.447947	0.195628	8	3	0.0215054	0.195628	57	129	0.91	0.3485	0.009401	++	25.2	1.337	1	0.2475	18	834	89	250
3	1	MYO18A	89	2.422	0.01542	++	0	0.09	1	0.7637	1.03	0.45	0.371809	0.225535	26	6	6	72	0.0849673	0.225535	32	121	0.484388	0.0341061	11	72	0.0295699	0.0341061	57	129	0.66	0.2949	0.02435	++	0	0.889	1	0.3458	37	834	89	250
3	1	OTOF	89	2.337	0.01942	++	0	0.305	1	0.5806	0.48	1.05	0.569225	0.0652331	13	13	4	76	0.0424837	0.0652331	32	121	0.312468	0.123729	26	76	0.0698925	0.123729	57	129	0.61	0.2739	0.02532	++	0	0.766	1	0.3813	39	834	89	250
3	1	NOTCH3	89	2.233	0.02552	++	32.8	1.489	1	0.2224	0.49	2.43	1.04851	0.0205803	6	7	2	49	0.0196078	0.0205803	32	121	0.465816	0.291086	11	49	0.0295699	0.291086	57	129	0.81	0.4257	0.05679	++	64.9	2.848	1	0.0915	17	834	89	250
3	2	M1AP	89	3.77	0.0001633	++	0	0.4	1	0.5271	1.47	1.13	0.643794	0.079347	8	11	2	49	0.0261438	0.079347	32	121	0.508274	0.000683181	14	49	0.0376344	0.00377081	57	129	1.34	0.3989	0.0007773	++	0	0.175	1	0.676	22	7314	89	250
3	2	OTOF	89	3.333	0.0008594	++	0	0.449	1	0.5027	0.52	0.77	0.302655	0.0112498	47	24	12	139	0.153595	0.0112498	32	121	0.231111	0.0234867	49	139	0.13172	0.0234867	57	129	0.61	0.1837	0.0008411	++	0	0.409	1	0.5223	96	7314	89	250
3	2	LAPTM5	57	3.213	0.001311	+?	0	0	0	1	1.5	NA	NA	NA	0	10	0	18	0	NA	32	121	0.566563	0.00131142	12	18	0.0322581	0.00790048	57	129	1.51	0.5666	0.0079	+?	0	0	0	1	12	7314	89	250
3	2	RHBDL1	89	3.102	0.001924	++	0	0.671	1	0.4126	0.74	1.28	0.507911	0.0118843	14	12	8	38	0.0457516	0.0118843	32	121	0.372414	0.0464858	16	38	0.0430108	0.0464858	57	129	0.93	0.3003	0.001981	++	0	0.725	1	0.3945	30	7314	89	250
3	2	MEGF10	89	3.019	0.002536	++	0	0.33	1	0.5659	1.04	1.41	0.619946	0.023223	10	7	8	65	0.0326797	0.023223	32	121	0.503428	0.0382862	11	65	0.0295699	0.0382862	57	129	1.19	0.3908	0.002373	++	0	0.208	1	0.6484	21	7314	89	250
3	2	SIRT3	89	3.017	0.002553	++	0	0.014	1	0.907	0.88	0.98	0.515854	0.0571074	12	15	6	44	0.0392157	0.0571074	32	121	0.375133	0.0190592	22	44	0.0591398	0.0190592	57	129	0.91	0.3034	0.00257	++	0	0.026	1	0.873	34	7314	89	250
3	2	EPC1	89	2.993	0.002764	++	24.9	1.331	1	0.2486	0.73	1.37	0.491431	0.00656931	16	10	8	48	0.0522876	0.00538229	32	121	0.426755	0.0885276	15	48	0.0403226	0.0885276	57	129	1	0.3222	0.001865	++	0	0.97	1	0.3248	31	7314	89	250
3	2	MLKL	89	2.922	0.003476	++	0	0.002	1	0.9669	0.47	1.56	0.875566	0.0741911	5	21	3	44	0.0163399	0.0741911	32	121	0.204813	0.0206893	46	44	0.123656	0.0206893	57	129	0.53	0.1994	0.007827	++	31.9	1.468	1	0.2257	51	7314	89	250
3	2	NLRP2	89	2.898	0.003755	++	0	0.958	1	0.3278	0.46	1.03	0.399694	0.0117057	36	17	14	114	0.117647	0.00975043	32	121	0.264865	0.0831971	33	114	0.0887097	0.0831971	57	129	0.63	0.2208	0.004081	++	30.3	1.434	1	0.2311	69	7314	89	250
3	2	TMEM181	89	2.792	0.00524	++	0	0.11	1	0.7406	0.8	0.76	0.535784	0.158791	14	16	4	53	0.0457516	0.158791	32	121	0.327542	0.0149808	24	53	0.0645161	0.0149808	57	129	0.79	0.2795	0.004944	++	0	0.004	1	0.9469	38	7314	89	250
Moderate SRM ( SRM3 )
model	mask	MarkerName	Weight	Zscore	P.value	Direction	HetISq	HetChiSq	HetDf	HetPVal	pred.beta	uw.beta	uw.se	uw.p	uw.mac	pred.macCase	uw.macCase	uw.nsnp	uw.maf	uw.p_bse	uw.ncase	uw.ncont	pred.se	pred.p	pred.mac	pred.nsnp	pred.maf	pred.p_bse	pred.ncase	pred.ncont	Beta	se.StdErr	se.P.value	se.Direction	se.HetISq	se.HetChiSq	se.HetDf	se.HetPVal	MAC	Ngenes	Ncase	Ncntrl
4	1	TRERF1	233	3.74	0.0001842	++	92	12.482	1	0.000411	1.13	3.86	0.73903	3.03e-07	10	1	6	3	0.00304692	1.78e-07	101	1540	2.31533	0.624999	1	3	0.000782473	0.624999	132	507	3.61	0.704	3.01e-07	++	20.6	1.259	1	0.2618	11	5118	233	2047
4	1	EPB41	233	3.537	0.0004045	++	41.8	1.718	1	0.19	1.49	1.07	0.322398	0.000915297	34	5	12	27	0.0103595	0.000882577	101	1540	0.826186	0.0719548	7	27	0.00547731	0.0719548	132	507	1.13	0.3003	0.0001753	++	0	0.218	1	0.6402	41	5118	233	2047
4	1	AGBL2	233	3.154	0.001611	++	33	1.492	1	0.2219	1.02	2.7	2.32918	0.247227	1	15	0	4	0.000304692	0.247227	101	1540	0.343946	0.001482	25	4	0.0195618	0.00299239	132	507	1.06	0.3403	0.001898	++	0	0.506	1	0.4771	26	5118	233	2047
4	1	NHLRC3	233	3.049	0.002299	++	0	0.09	1	0.7646	0.69	0.46	0.257121	0.074786	70	16	10	19	0.0213285	0.074786	101	1540	0.276953	0.0127091	32	19	0.0250391	0.0127091	132	507	0.57	0.1884	0.002689	++	0	0.377	1	0.5393	102	5118	233	2047
4	1	TTC28	233	3.044	0.002334	++	0	0.831	1	0.3619	0.61	0.27	0.20193	0.18751	168	24	16	90	0.0511883	0.18751	101	1540	0.209207	0.0038344	66	90	0.0516432	0.00358603	132	507	0.43	0.1453	0.002969	++	28.2	1.393	1	0.2379	234	5118	233	2047
4	1	PELP1	233	3.041	0.002361	++	0	0.426	1	0.5141	1.02	1.02	0.374308	0.0126672	47	6	8	21	0.0143205	0.00634495	101	1540	0.549214	0.0630264	11	21	0.0086072	0.0630264	132	507	1.02	0.3093	0.0009588	++	0	0	1	0.9992	58	5118	233	2047
4	1	MEIS2	233	3.014	0.002578	++	0	0.307	1	0.5798	1	1.05	0.438205	0.0163403	14	6	4	2	0.00426569	0.0163403	101	1540	0.526705	0.056902	12	2	0.00938967	0.056902	132	507	1.03	0.3369	0.002186	++	0	0.005	1	0.9426	26	5118	233	2047
4	1	KRTAP27-1	233	3.007	0.002637	++	0	0.313	1	0.576	1.05	1.2	0.499915	0.016358	14	3	2	3	0.00426569	0.016358	101	1540	0.555172	0.0580603	11	3	0.0086072	0.0580603	132	507	1.13	0.3715	0.002271	++	0	0.039	1	0.8429	25	5118	233	2047
4	1	COPB2	233	2.988	0.002812	++	0	0.003	1	0.9544	1.92	1.01	0.501986	0.0444237	18	2	2	15	0.00548446	0.0444237	101	1540	0.868998	0.0270345	5	15	0.00391236	0.0270345	132	507	1.24	0.4347	0.00442	++	0	0.826	1	0.3633	23	5118	233	2047
4	1	APTX	233	2.947	0.00321	++	0	0.051	1	0.8214	0.68	0.41	0.231975	0.0766878	110	13	12	19	0.0335161	0.0766878	101	1540	0.287396	0.017948	37	19	0.0289515	0.017948	132	507	0.52	0.1805	0.004184	++	0	0.533	1	0.4655	147	5118	233	2047
4	2	KRT18	233	4.205	2.61e-05	++	50.4	2.018	1	0.1555	1.56	1.07	0.628931	0.0892429	10	18	2	10	0.00304692	0.0892429	101	1540	0.46497	4.13e-05	22	10	0.0172144	0.000776011	132	507	1.39	0.3739	0.0002048	++	0	0.399	1	0.5276	32	16497	233	2047
4	2	TJP1	233	3.664	0.0002487	++	32.3	1.478	1	0.2241	0.49	0.64	0.174702	0.000877854	141	14	22	101	0.0429616	0.000244743	101	1540	0.248939	0.050326	39	101	0.0305164	0.050326	132	507	0.59	0.143	3.68e-05	++	0	0.255	1	0.6137	180	16497	233	2047
4	2	MTG2	233	3.561	0.0003691	++	56.2	2.284	1	0.1307	0.48	0.92	0.242611	0.000497514	59	12	16	39	0.0179768	0.000149158	101	1540	0.285195	0.0918845	32	39	0.0250391	0.0918845	132	507	0.74	0.1848	6.87e-05	++	27.4	1.377	1	0.2406	91	16497	233	2047
4	2	TBC1D16	233	3.557	0.0003753	++	80.1	5.027	1	0.02495	0.36	0.87	0.194503	5.59e-05	100	10	22	56	0.0304692	7.05e-06	101	1540	0.303345	0.229754	34	56	0.0266041	0.229754	132	507	0.73	0.1637	9.44e-06	++	50	1.998	1	0.1575	134	16497	233	2047
4	2	ZNF217	233	3.503	0.0004602	++	0	0.49	1	0.4839	0.43	0.2	0.11183	0.0751825	298	48	32	77	0.0907983	0.0751825	101	1540	0.146625	0.00195159	107	77	0.0837246	0.00315298	132	507	0.29	0.0889	0.001349	++	37.9	1.609	1	0.2046	405	16497	233	2047
4	2	FAN1	233	3.429	0.0006053	++	0	0.021	1	0.8838	0.5	0.42	0.176782	0.0178975	184	28	24	69	0.0560634	0.0178975	101	1540	0.2006	0.0129591	70	69	0.0547731	0.0129591	132	507	0.45	0.1326	0.0006278	++	0	0.089	1	0.7651	254	16497	233	2047
4	2	TXLNA	233	3.337	0.0008464	++	1.7	1.017	1	0.3132	0.7	0.88	0.276761	0.00311442	40	10	12	20	0.0121877	0.00151621	101	1540	0.381417	0.0646289	16	20	0.0125196	0.0646289	132	507	0.82	0.224	0.00026	++	0	0.135	1	0.7136	56	16497	233	2047
4	2	TES	233	3.323	0.0008919	++	0	0.138	1	0.7105	1.22	0.72	0.292738	0.013629	49	6	8	30	0.0149299	0.013629	101	1540	0.541316	0.0240403	12	30	0.00938967	0.0240403	132	507	0.84	0.2575	0.001182	++	0	0.658	1	0.4172	61	16497	233	2047
4	2	COG5	233	3.271	0.001072	++	0	0.489	1	0.4844	0.74	0.4	0.244957	0.103691	136	19	10	54	0.0414381	0.103691	101	1540	0.248129	0.00347402	42	54	0.0328639	0.00292363	132	507	0.57	0.1743	0.00116	++	0	0.949	1	0.3299	178	16497	233	2047
4	2	ERN1	233	3.255	0.001133	++	0	0.132	1	0.7162	0.73	0.63	0.238573	0.0156604	76	13	12	52	0.0231566	0.00806816	101	1540	0.328965	0.0270529	26	52	0.0203443	0.0270529	132	507	0.66	0.1931	0.0005764	++	0	0.055	1	0.8147	102	16497	233	2047
Severe SRM (SRM 4 and 5)
model	mask	MarkerName	Weight	Zscore	P.value	Direction	HetISq	HetChiSq	HetDf	HetPVal	pred.beta	uw.beta	uw.se	uw.p	uw.mac	pred.macCase	uw.macCase	uw.nsnp	uw.maf	uw.p_bse	uw.ncase	uw.ncont	pred.se	pred.p	pred.mac	pred.nsnp	pred.maf	pred.p_bse	pred.ncase	pred.ncont	Beta	se.StdErr	se.P.value	se.Direction	se.HetISq	se.HetChiSq	se.HetDf	se.HetPVal	MAC	Ngenes	Ncase	Ncntrl
5	1	TMEM239	272	3.551	0.0003841	++	0	0.019	1	0.889	1.2	2.4	0.785304	0.00384017	7	4	3	3	0.00202312	0.00220975	190	1540	0.582206	0.0388009	7	3	0.00594228	0.0388009	82	507	1.63	0.4677	0.0004966	++	33.7	1.508	1	0.2195	14	5122	272	2047
5	1	FOXP4	272	3.433	0.0005975	++	0	0.394	1	0.5303	1.99	1.4	0.418154	0.00131108	12	1	6	18	0.00346821	0.00084576	190	1540	1.46506	0.173725	2	18	0.00169779	0.173725	82	507	1.44	0.4021	0.0003402	++	0	0.154	1	0.695	14	5122	272	2047
5	1	BAAT	272	3.36	0.0007782	++	0	0.373	1	0.5415	1.21	0.93	0.338867	0.0133857	22	4	6	4	0.00635838	0.00595412	190	1540	0.513678	0.018501	8	4	0.00679117	0.018501	82	507	1.02	0.2829	0.0003271	++	0	0.204	1	0.6515	30	5122	272	2047
5	1	ACAA2	272	3.191	0.001419	++	0	0.005	1	0.9418	1.54	0.87	0.300269	0.00862025	28	4	8	21	0.00809249	0.00379085	190	1540	0.850121	0.0698432	6	21	0.00509338	0.0698432	82	507	0.94	0.2831	0.0008574	++	0	0.555	1	0.4561	34	5122	272	2047
5	1	MYBPH	272	3.183	0.001458	++	0	0.232	1	0.6302	1	1.25	0.417884	0.00345062	14	2	8	10	0.00404624	0.0028729	190	1540	0.745106	0.17855	4	10	0.00339559	0.17855	82	507	1.19	0.3645	0.001122	++	0	0.081	1	0.7757	18	5122	272	2047
5	1	PRPF8	272	3.176	0.001492	++	16.7	1.2	1	0.2733	0.61	1.41	0.457617	0.00112933	12	1	8	17	0.00346821	0.00213316	190	1540	0.735942	0.407417	7	17	0.00594228	0.407417	82	507	1.18	0.3886	0.002323	++	0	0.843	1	0.3585	19	5122	272	2047
5	1	DSC3	272	3.111	0.001864	++	0	0.02	1	0.8863	0.68	0.74	0.29289	0.0116812	32	6	12	28	0.00924856	0.0116812	190	1540	0.370103	0.0676043	13	28	0.0110357	0.0676043	82	507	0.71	0.2297	0.001861	++	0	0.017	1	0.8952	45	5122	272	2047
5	1	RHOT2	272	3.077	0.002092	++	0	0.079	1	0.7787	0.71	1.14	0.417998	0.00641262	14	4	8	16	0.00404624	0.00644697	190	1540	0.487811	0.14581	10	16	0.00848896	0.14581	82	507	0.96	0.3174	0.00257	++	0	0.446	1	0.5041	24	5122	272	2047
5	1	MTM1	190	3.062	0.002198	?+	0	0	0	1	NA	0.97	0.328938	0.00219776	20	0	10	16	0.00578035	0.00317032	190	1540	NA	NA	0	16	0	NA	82	507	0.97	0.3289	0.00317	?+	0	0	0	1	20	5122	272	2047
5	1	KCNMA1	272	3.054	0.002262	++	0	0.257	1	0.612	1.52	2.32	1.01837	0.0229891	4	3	2	5	0.00115607	0.0229891	190	1540	0.72214	0.03569	10	5	0.00848896	0.03569	82	507	1.78	0.5891	0.002457	++	0	0.409	1	0.5224	14	5122	272	2047
5	2	ALKBH1	272	4.25	2.14e-05	++	0	0.011	1	0.9166	1.39	1.06	0.274527	0.00030713	32	4	14	30	0.00924856	0.000109679	190	1540	0.617656	0.0247211	6	30	0.00509338	0.0247211	82	507	1.12	0.2509	8.72e-06	++	0	0.231	1	0.6304	38	16532	272	2047
5	2	FAM8A1	272	3.818	0.0001345	++	80.2	5.039	1	0.02478	0.51	0.49	0.11698	9.7e-06	98	0	52	19	0.0283237	3.27e-05	190	1540	2.31282	0.825729	1	19	0.000848896	0.825729	82	507	0.49	0.1168	3.19e-05	++	0	0	1	0.992	99	16532	272	2047
5	2	RDH14	272	3.788	0.0001521	++	0	0.004	1	0.9472	1.95	1.06	0.314531	0.00175221	25	6	10	13	0.00722543	0.000780968	190	1540	0.913385	0.0327625	6	13	0.00509338	0.0327625	82	507	1.15	0.2974	0.0001082	++	0	0.855	1	0.3551	31	16532	272	2047
5	2	C9	272	3.585	0.0003374	++	80.7	5.19	1	0.02272	1.22	0.28	0.162089	0.0809361	171	14	26	71	0.049422	0.0809361	190	1540	0.323794	0.000107843	24	71	0.0203735	0.000164809	82	507	0.47	0.1449	0.001166	++	85.1	6.697	1	0.009659	195	16532	272	2047
5	2	PTPN11	190	3.551	0.0003833	?+	0	0	0	1	NA	1.4	0.394171	0.000383345	14	0	8	4	0.00404624	0.000381893	190	1540	NA	NA	0	4	0	NA	82	507	1.4	0.3942	0.0003819	?+	0	0	0	1	14	16532	272	2047
5	2	MEGF10	272	3.461	0.000538	++	0	0	1	0.9993	0.64	0.62	0.197397	0.0038253	83	7	20	65	0.0239884	0.00174838	190	1540	0.336651	0.0572942	22	65	0.0186757	0.0572942	82	507	0.62	0.1703	0.0002506	++	0	0.003	1	0.9547	105	16532	272	2047
5	2	ERGIC1	272	3.414	0.0006402	++	0	0.004	1	0.9488	0.48	0.5	0.168035	0.00483134	118	13	30	28	0.034104	0.00281673	190	1540	0.246749	0.0538312	44	28	0.0373514	0.0538312	82	507	0.49	0.1389	0.000379	++	0	0.008	1	0.9302	162	16532	272	2047
5	2	SPAG5	272	3.411	0.0006464	++	0	0.023	1	0.8802	0.5	0.42	0.143755	0.00563321	188	12	40	78	0.0543353	0.00329686	190	1540	0.249889	0.0456076	45	78	0.0382003	0.0456076	82	507	0.44	0.1246	0.0003941	++	0	0.072	1	0.7892	233	16532	272	2047
5	2	WDR64	272	3.365	0.0007659	++	0	0.455	1	0.5	0.73	0.53	0.218696	0.0146086	73	12	16	56	0.0210983	0.0146086	190	1540	0.303159	0.0159005	35	56	0.0297114	0.0159005	82	507	0.6	0.1774	0.0006962	++	0	0.278	1	0.5983	108	16532	272	2047
5	2	SPRYD3	272	3.365	0.0007666	++	0	0.068	1	0.7943	3.79	1.39	0.4825	0.00312451	10	1	6	11	0.00289017	0.00389013	190	1540	2.32693	0.103223	1	11	0.000848896	0.103223	82	507	1.49	0.4724	0.001591	++	1.8	1.019	1	0.3128	11	16532	272	2047
Cerivastatin
model	mask	MarkerName	Weight	Zscore	P.value	Direction	HetISq	HetChiSq	HetDf	HetPVal	pred.beta	uw.beta	uw.se	uw.p	uw.mac	pred.macCase	uw.macCase	uw.nsnp	uw.maf	uw.p_bse	uw.ncase	uw.ncont	pred.se	pred.p	pred.mac	pred.nsnp	pred.maf	pred.p_bse	pred.ncase	pred.ncont	Beta	se.StdErr	se.P.value	se.Direction	se.HetISq	se.HetChiSq	se.HetDf	se.HetPVal	MAC	Ngenes	Ncase	Ncntrl
6	1	HKR1	146	3.201	0.001369	+	0	0	0	1		1.3469	0.392276	0.00136943	21		10	14	0.00622776	0.000595729	146	1540	NA	NA	NA	NA	NA	NA	NA	NA	1.3469	0.3923	0.0005957	+	0	0	0	1	21	4037	146	1540
6	1	CLDN3	146	3.195	0.001397	+	0	0	0	1		0.80389	0.23107	0.00139652	62		18	4	0.0183867	0.000503294	146	1540	NA	NA	NA	NA	NA	NA	NA	NA	0.8039	0.2311	0.0005033	+	0	0	0	1	62	4037	146	1540
6	1	DNMT3A	146	3.1	0.001935	+	0	0	0	1		1.08906	0.315348	0.00193479	27		10	46	0.00800712	0.000553341	146	1540	NA	NA	NA	NA	NA	NA	NA	NA	1.0891	0.3153	0.0005533	+	0	0	0	1	27	4037	146	1540
6	1	IDUA	146	3.021	0.002522	+	0	0	0	1		1.10753	0.335883	0.00252197	24		8	38	0.00711744	0.000975968	146	1540	NA	NA	NA	NA	NA	NA	NA	NA	1.1075	0.3359	0.000976	+	0	0	0	1	24	4037	146	1540
6	1	SALL4	146	2.963	0.003048	+	0	0	0	1		1.51783	0.457231	0.00304785	12		4	4	0.00355872	0.00090143	146	1540	NA	NA	NA	NA	NA	NA	NA	NA	1.5178	0.4572	0.0009014	+	0	0	0	1	12	4037	146	1540
6	1	BAAT	146	2.942	0.003261	+	0	0	0	1		1.15748	0.341792	0.00326116	22		6	4	0.00652432	0.000707874	146	1540	NA	NA	NA	NA	NA	NA	NA	NA	1.1575	0.3418	0.0007079	+	0	0	0	1	22	4037	146	1540
6	1	DEFB119	146	2.94	0.003277	+	0	0	0	1		1.46067	0.510727	0.00327747	12		8	2	0.00355872	0.0042365	146	1540	NA	NA	NA	NA	NA	NA	NA	NA	1.4607	0.5107	0.004236	+	0	0	0	1	12	4037	146	1540
6	1	CBR4	146	2.862	0.004212	+	0	0	0	1		0.828873	0.258289	0.0042115	50		12	15	0.014828	0.00133153	146	1540	NA	NA	NA	NA	NA	NA	NA	NA	0.8289	0.2583	0.001332	+	0	0	0	1	50	4037	146	1540
6	1	TINAG	146	2.846	0.004427	+	0	0	0	1		1.10002	0.346263	0.00442713	22		8	17	0.00652432	0.00148897	146	1540	NA	NA	NA	NA	NA	NA	NA	NA	1.1	0.3463	0.001489	+	0	0	0	1	22	4037	146	1540
6	1	ASIC3	146	2.842	0.004479	+	0	0	0	1		1.06403	0.34219	0.00447947	25		8	8	0.007414	0.00187413	146	1540	NA	NA	NA	NA	NA	NA	NA	NA	1.064	0.3422	0.001874	+	0	0	0	1	25	4037	146	1540
6	2	XPOT	146	4.561	5.084e-06	+	0	0	0	1		1.0787	0.209909	5.08444e-06	64		20	34	0.0189798	2.76363e-07	146	1540	NA	NA	NA	NA	NA	NA	NA	NA	1.0787	0.2099	2.764e-07	+	0	0	0	1	64	15097	146	1540
6	2	HSP90AB1	146	4.395	1.105e-05	+	0	0	0	1		1.38973	0.29227	1.10523e-05	32		16	12	0.00948992	1.98509e-06	146	1540	NA	NA	NA	NA	NA	NA	NA	NA	1.3897	0.2923	1.985e-06	+	0	0	0	1	32	15097	146	1540
6	2	IDUA	146	3.84	0.000123	+	0	0	0	1		1.0348	0.235987	0.000122978	54		14	50	0.0160142	1.15998e-05	146	1540	NA	NA	NA	NA	NA	NA	NA	NA	1.0348	0.236	1.16e-05	+	0	0	0	1	54	15097	146	1540
6	2	SNX27	146	3.705	0.0002112	+	0	0	0	1		0.881702	0.217282	0.000211223	68		20	24	0.0201661	4.95214e-05	146	1540	NA	NA	NA	NA	NA	NA	NA	NA	0.8817	0.2173	4.952e-05	+	0	0	0	1	68	15097	146	1540
6	2	FAM8A1	146	3.644	0.0002687	+	0	0	0	1		0.450099	0.129336	0.00026871	84		38	19	0.024911	0.000501278	146	1540	NA	NA	NA	NA	NA	NA	NA	NA	0.4501	0.1293	0.0005013	+	0	0	0	1	84	15097	146	1540
6	2	ANKRD37	146	3.589	0.000332	+	0	0	0	1		1.007	0.253812	0.000331988	42		14	12	0.0124555	7.26296e-05	146	1540	NA	NA	NA	NA	NA	NA	NA	NA	1.007	0.2538	7.263e-05	+	0	0	0	1	42	15097	146	1540
6	2	DNAJC2	146	3.588	0.0003333	+	0	0	0	1		1.47793	0.401075	0.000333349	15		8	24	0.0044484	0.000228774	146	1540	NA	NA	NA	NA	NA	NA	NA	NA	1.4779	0.4011	0.0002288	+	0	0	0	1	15	15097	146	1540
6	2	SCN7A	146	3.487	0.0004876	+	0	0	0	1		0.525288	0.139777	0.000487603	251		46	112	0.0744365	0.000171257	146	1540	NA	NA	NA	NA	NA	NA	NA	NA	0.5253	0.1398	0.0001713	+	0	0	0	1	251	15097	146	1540
6	2	CPT1C	146	3.476	0.0005099	+	0	0	0	1		0.548208	0.146609	0.000509867	190		36	55	0.0563464	0.000184559	146	1540	NA	NA	NA	NA	NA	NA	NA	NA	0.5482	0.1466	0.0001846	+	0	0	0	1	190	15097	146	1540
6	2	C7orf26	146	3.463	0.0005351	+	0	0	0	1		0.992867	0.254548	0.000535137	44		12	33	0.0130486	9.59893e-05	146	1540	NA	NA	NA	NA	NA	NA	NA	NA	0.9929	0.2545	9.599e-05	+	0	0	0	1	44	15097	146	1540
mask 1 = missense and bioinformatically predicted to be damaging (MetaLR > .5, 10.1093/hmg/ddu733), stop-gain/loss, coding indels, or splice site
mask 2 = all missense , stop-gain/loss, coding indels, or splice site
